# Supplementary material for: Autonomous assembly and disassembly of gliding molecular robots regulated by a DNA-based molecular controller
Source: Sci Adv. 2024 May 31;10(22):eadn4490. doi: 10.1126/sciadv.adn4490 (PMC11141615; doi:10.1126/sciadv.adn4490)
Supplement: Supplementary file 2 — Movie S1 [file sciadv.adn4490_movie_s1.zip]

Archive with 1 entries (1 files):
- adn4490_Movie_S1.mp4
